# Supplementary material for: Genome Analysis and Characterization of Formosa bonchosmolovskayae sp. nov. Isolated from Brown and Green Algae, and a Proposal to Reclassify Formosa maritima Cao et al. 2020 and Bizionia arctica Li et al. 2015 as Xanthomarina New Members
Source: Microorganisms. 2026 Jan 30;14(2):328. doi: 10.3390/microorganisms14020328 (PMC12943765; doi:10.3390/microorganisms14020328)
Supplement: Supplementary file 1 [file microorganisms-14-00328-s001.zip]

Archive with 1 entries (1 files):
- microorganisms-4077872-supplementary.pdf
